# Supplementary material for: Differences in COVID-19-Related Hospitalization, Treatment, Complications, and Death by Race and Ethnicity and Area-Level Measures Among Individuals with Cancer in the ASCO Registry
Source: Cancers (Basel). 2025 Mar 2;17(5):857. doi: 10.3390/cancers17050857 (PMC11898501; doi:10.3390/cancers17050857)
Supplement: Supplementary file 1 [file cancers-17-00857-s001.zip]

Archive with 1 entries (1 files):
- cancers-3461387-supplementary.pdf
